# Supplementary material for: A Positive Feedback Loop of E2F4-Mediated Activation of MNX1 Regulates Tumour Progression in Colorectal Cancer
Source: J Cancer. 2023 Sep 4;14(14):2739–50. doi: 10.7150/jca.86718 (PMC10539396; doi:10.7150/jca.86718)
Supplement: Supplementary file 1 — Supplementary figures and tables. [file jcav14p2739s1.zip]

Archive with 163 entries (148 files):
- supplementary/
- supplementary/raw data/
- supplementary/raw data/Figure 1/
- supplementary/raw data/Figure 1/ca-3(1).JPG
- supplementary/raw data/Figure 1/ca-3(2).JPG
- supplementary/raw data/Figure 1/ca-4(1).JPG
- supplementary/raw data/Figure 1/ca-4(2).JPG
- supplementary/raw data/Figure 1/ca-5(1).JPG
- supplementary/raw data/Figure 1/ca-5(2).JPG
- supplementary/raw data/Figure 1/f1e repeat.tif
- supplementary/raw data/Figure 1/f1e-1.tif
- supplementary/raw data/Figure 1/f1e-1b.tif
- supplementary/raw data/Figure 1/f1e-2.tif
- supplementary/raw data/Figure 1/f1e-2b.tif
- supplementary/raw data/Figure 1/MNX1-heatmap.tif
- supplementary/raw data/Figure 1/mRNA.xlsx
- supplementary/raw data/Figure 1/pa-4(1).JPG
- supplementary/raw data/Figure 1/pa-4(2).JPG
- supplementary/raw data/Figure 1/pa-5(1).JPG
- supplementary/raw data/Figure 1/pa-5(2).JPG
- supplementary/raw data/Figure 1/protein.xlsx
- supplementary/raw data/Figure 2/
- supplementary/raw data/Figure 2/cell migrtion.xlsx
- supplementary/raw data/Figure 2/f2-1.tif
- supplementary/raw data/Figure 2/f2-1b.tif
- supplementary/raw data/Figure 2/f2-2.tif
- supplementary/raw data/Figure 2/f2-2b.tif
- supplementary/raw data/Figure 2/F2B-F3Brepeat.tif
- supplementary/raw data/Figure 2/HCT116/
- supplementary/raw data/Figure 2/HCT116/invasion.xlsx
- supplementary/raw data/Figure 2/HCT116/migration.xlsx
- supplementary/raw data/Figure 2/HCT116/MNX1 1.JPG
- supplementary/raw data/Figure 2/HCT116/MNX1 3.JPG
- supplementary/raw data/Figure 2/HCT116/MNX14.JPG
- supplementary/raw data/Figure 2/HCT116/MNX1(2).JPG
- supplementary/raw data/Figure 2/HCT116/NC 3.JPG
- supplementary/raw data/Figure 2/HCT116/NC(1).JPG
- supplementary/raw data/Figure 2/HCT116/NC(2).JPG
- supplementary/raw data/Figure 2/HCT116/NC(4).JPG
- supplementary/raw data/Figure 2/mRNA.xlsx
- supplementary/raw data/Figure 2/MTT.xlsx
- supplementary/raw data/Figure 2/protein.xlsx
- supplementary/raw data/Figure 2/SW620/
- supplementary/raw data/Figure 2/SW620/invasion.xlsx
- supplementary/raw data/Figure 2/SW620/migration.xlsx
- supplementary/raw data/Figure 2/SW620/MNX1(1) .JPG
- supplementary/raw data/Figure 2/SW620/MNX1(2).JPG
- supplementary/raw data/Figure 2/SW620/MNX1(3).JPG
- supplementary/raw data/Figure 2/SW620/MNX1(4).JPG
- supplementary/raw data/Figure 2/SW620/NC (1).JPG
- supplementary/raw data/Figure 2/SW620/NC (2).JPG
- supplementary/raw data/Figure 2/SW620/NC(3).JPG
- supplementary/raw data/Figure 2/SW620/NC(4).JPG
- supplementary/raw data/Figure 3/
- supplementary/raw data/Figure 3/cell migrtion.xlsx
- supplementary/raw data/Figure 3/F2B-F3B repeat.tif
- supplementary/raw data/Figure 3/f3b-1.tif
- supplementary/raw data/Figure 3/f3b-1b.tif
- supplementary/raw data/Figure 3/HCT116/
- supplementary/raw data/Figure 3/HCT116/invasion.xlsx
- supplementary/raw data/Figure 3/HCT116/migration.xlsx
- supplementary/raw data/Figure 3/HCT116/MNX1 (1).JPG
- supplementary/raw data/Figure 3/HCT116/MNX1 (2).JPG
- supplementary/raw data/Figure 3/HCT116/MNX1(1).JPG
- supplementary/raw data/Figure 3/HCT116/MNX1(2).JPG
- supplementary/raw data/Figure 3/HCT116/Vector (1).JPG
- supplementary/raw data/Figure 3/HCT116/Vector (2).JPG
- supplementary/raw data/Figure 3/HCT116/Vector(1).JPG
- supplementary/raw data/Figure 3/HCT116/Vector(2).JPG
- supplementary/raw data/Figure 3/mRNA.xlsx
- supplementary/raw data/Figure 3/MTT.xlsx
- supplementary/raw data/Figure 3/protein.xlsx
- supplementary/raw data/Figure 3/SW620/
- supplementary/raw data/Figure 3/SW620/invasion.xlsx
- supplementary/raw data/Figure 3/SW620/migration.xlsx
- supplementary/raw data/Figure 3/SW620/MNX1 1.JPG
- supplementary/raw data/Figure 3/SW620/MNX1(1).JPG
- supplementary/raw data/Figure 3/SW620/MNX1(2) (2).JPG
- supplementary/raw data/Figure 3/SW620/MNX1(2).JPG
- supplementary/raw data/Figure 3/SW620/Vector2.JPG
- supplementary/raw data/Figure 3/SW620/Vector(1) .JPG
- supplementary/raw data/Figure 3/SW620/Vector(1).JPG
- supplementary/raw data/Figure 3/SW620/Vector(2).JPG
- supplementary/raw data/Figure 4/
- supplementary/raw data/Figure 4/ChIP.xlsx
- supplementary/raw data/Figure 4/f4f repeat.tif
- supplementary/raw data/Figure 4/f4h-1.tif
- supplementary/raw data/Figure 4/f4h-1b.tif
- supplementary/raw data/Figure 4/f4h-2.tif
- supplementary/raw data/Figure 4/f4h-2b.tif
- supplementary/raw data/Figure 4/f4j-1.tif
- supplementary/raw data/Figure 4/f4j-1b.tif
- supplementary/raw data/Figure 4/Fig B.pdf
- supplementary/raw data/Figure 4/Fig C.pdf
- supplementary/raw data/Figure 4/Fig D.pdf
- supplementary/raw data/Figure 4/mRNA+protein(tissue)/
- supplementary/raw data/Figure 4/mRNA+protein(tissue)/mRNA.xlsx
- supplementary/raw data/Figure 4/mRNA+protein(tissue)/protein.xlsx
- supplementary/raw data/Figure 4/mRNA.xlsx
- supplementary/raw data/Figure 4/Predicted binding sites.docx
- supplementary/raw data/Figure 4/protein.xlsx
- supplementary/raw data/Figure 5/
- supplementary/raw data/Figure 5/cell migration.xlsx
- supplementary/raw data/Figure 5/f5b-1.tif
- supplementary/raw data/Figure 5/f5b-1b.tif
- supplementary/raw data/Figure 5/F5B-repeat.tif
- supplementary/raw data/Figure 5/HCT116/
- supplementary/raw data/Figure 5/HCT116/E2F4 (1).JPG
- supplementary/raw data/Figure 5/HCT116/E2F4 (2).JPG
- supplementary/raw data/Figure 5/HCT116/E2F4+MNX1 (1).JPG
- supplementary/raw data/Figure 5/HCT116/E2F4+MNX1(1).JPG
- supplementary/raw data/Figure 5/HCT116/E2F4+MNX1(2) .JPG
- supplementary/raw data/Figure 5/HCT116/E2F4+MNX1(2).JPG
- supplementary/raw data/Figure 5/HCT116/E2F4(1).JPG
- supplementary/raw data/Figure 5/HCT116/E2F4(2).JPG
- supplementary/raw data/Figure 5/HCT116/invasion.xlsx
- supplementary/raw data/Figure 5/HCT116/migration.xlsx
- supplementary/raw data/Figure 5/HCT116/NC (2).JPG
- supplementary/raw data/Figure 5/HCT116/NC(1).JPG
- supplementary/raw data/Figure 5/HCT116/NC(1).JPG
- supplementary/raw data/Figure 5/HCT116/NC(2).JPG
- supplementary/raw data/Figure 5/mRNA.xlsx
- supplementary/raw data/Figure 5/MTT.xlsx
- supplementary/raw data/Figure 5/protein.xlsx
- supplementary/raw data/Figure 5/SW620/
- supplementary/raw data/Figure 5/SW620/E2F4+MNX1 (1).JPG
- supplementary/raw data/Figure 5/SW620/E2F4+MNX1 (2).JPG
- supplementary/raw data/Figure 5/SW620/E2F4+MNX1(1).JPG
- supplementary/raw data/Figure 5/SW620/E2F4+MNX1(2).JPG
- supplementary/raw data/Figure 5/SW620/E2F4(1) .JPG
- supplementary/raw data/Figure 5/SW620/E2F4(1).JPG
- supplementary/raw data/Figure 5/SW620/E2F4(2) .JPG
- supplementary/raw data/Figure 5/SW620/E2F4(2).JPG
- supplementary/raw data/Figure 5/SW620/invasion.xlsx
- supplementary/raw data/Figure 5/SW620/migration.xlsx
- supplementary/raw data/Figure 5/SW620/NC (1).JPG
- supplementary/raw data/Figure 5/SW620/NC (2).JPG
- supplementary/raw data/Figure 5/SW620/NC(1).JPG
- supplementary/raw data/Figure 5/SW620/NC(2).JPG
- supplementary/raw data/Figure 6/
- supplementary/raw data/Figure 6/E2F4+MNX1(1-1).JPG
- supplementary/raw data/Figure 6/E2F4+MNX1(1-2).JPG
- supplementary/raw data/Figure 6/E2F4+MNX1(2-1).JPG
- supplementary/raw data/Figure 6/E2F4+MNX1(2-2).JPG
- supplementary/raw data/Figure 6/E2F4+MNX1(3-1).JPG
- supplementary/raw data/Figure 6/E2F4+MNX1(3-2).JPG
- supplementary/raw data/Figure 6/E2F4(1-1).JPG
- supplementary/raw data/Figure 6/E2F4(1-2).JPG
- supplementary/raw data/Figure 6/E2F4(2-1).JPG
- supplementary/raw data/Figure 6/E2F4(2-2).JPG
- supplementary/raw data/Figure 6/E2F4(3-1).JPG
- supplementary/raw data/Figure 6/E2F4(3-2).JPG
- supplementary/raw data/Figure 6/Mouse.tif
- supplementary/raw data/Figure 6/NC (1-1).JPG
- supplementary/raw data/Figure 6/NC(1-2).JPG
- supplementary/raw data/Figure 6/NC(2-1).JPG
- supplementary/raw data/Figure 6/NC(2-2).JPG
- supplementary/raw data/Figure 6/NC(3-1).JPG
- supplementary/raw data/Figure 6/NC(3-2).JPG
- supplementary/raw data/Figure 6/Volume.xlsx
- supplementary/raw data/Figure 6/Weight.xlsx
- supplementary/Supplementary material(F).docx
- supplementary/supplementary table .docx
