# Supplementary material for: A Positive Feedback Loop of E2F4-Mediated Activation of MNX1 Regulates Tumour Progression in Colorectal Cancer
Source: J Cancer. 2023 Sep 4;14(14):2739–50. doi: 10.7150/jca.86718 (PMC10539396; doi:10.7150/jca.86718)
Supplement: Supplementary file 1 — Supplementary figures and tables. [file jcav14p2739s1.zip › supplementary/raw data/Figure 1/mRNA.xlsx]

## Sheet: Sheet1
	Normal			Tumour
1	0.676	0.6481	0.7259	1.7452	1.7494	1.6782
2	2.9112	2.6155	2.2027	3.4362	3.5655	2.9543
3	0.725	0.6557	0.7764	1.1699	1.0224	1
4	1.8036	1.5989	1.9175	3.4397	3.0977	3.1543
