# Supplementary material for: A Positive Feedback Loop of E2F4-Mediated Activation of MNX1 Regulates Tumour Progression in Colorectal Cancer
Source: J Cancer. 2023 Sep 4;14(14):2739–50. doi: 10.7150/jca.86718 (PMC10539396; doi:10.7150/jca.86718)
Supplement: Supplementary file 1 — Supplementary figures and tables. [file jcav14p2739s1.zip › supplementary/raw data/Figure 1/protein.xlsx]

## Sheet: Sheet1
	Normal	Tumour
1	29.45	167.64
2	180.69	310.5
3	88.62	101.49
4	135.57	213.04
