# Supplementary material for: A Positive Feedback Loop of E2F4-Mediated Activation of MNX1 Regulates Tumour Progression in Colorectal Cancer
Source: J Cancer. 2023 Sep 4;14(14):2739–50. doi: 10.7150/jca.86718 (PMC10539396; doi:10.7150/jca.86718)
Supplement: Supplementary file 1 — Supplementary figures and tables. [file jcav14p2739s1.zip › supplementary/raw data/Figure 2/cell migrtion.xlsx]

## Sheet: Sheet1
	sh-NC			sh-MNX1
HCT116	49.22	48.52	47.24	27.13	23.32	24.59
SW620	51.09	49.89	48.48	25.29	29.86	27.82
