# Supplementary material for: A Positive Feedback Loop of E2F4-Mediated Activation of MNX1 Regulates Tumour Progression in Colorectal Cancer
Source: J Cancer. 2023 Sep 4;14(14):2739–50. doi: 10.7150/jca.86718 (PMC10539396; doi:10.7150/jca.86718)
Supplement: Supplementary file 1 — Supplementary figures and tables. [file jcav14p2739s1.zip › supplementary/raw data/Figure 2/mRNA.xlsx]

## Sheet: Sheet1
	sh-NC			sh-MNX1
HCT116	1.0198	1.0605	1	0.3517	0.3692	0.3623
SW620	1.2612	1	1.1383	0.2941	0.2972	0.2882
