# Supplementary material for: A Positive Feedback Loop of E2F4-Mediated Activation of MNX1 Regulates Tumour Progression in Colorectal Cancer
Source: J Cancer. 2023 Sep 4;14(14):2739–50. doi: 10.7150/jca.86718 (PMC10539396; doi:10.7150/jca.86718)
Supplement: Supplementary file 1 — Supplementary figures and tables. [file jcav14p2739s1.zip › supplementary/raw data/Figure 2/MTT.xlsx]

## Sheet: Sheet1
HCT116	0-1	0-2	0-3		12-1	12-2	12-3		24-1	24-2	24-3		48-1	48-2	48-3		72-1	72-2	72-3
sh-NC	0.9579	1.0168	1.0320		1.1234	1.1865	1.0799		1.2780	1.1648	1.3172		1.6133	1.5871	1.4761		1.7962	1.7461	1.7156
sh-MNX1	1.0189	0.9383	1.0581		1.0472	1.0102	0.9645		1.0668	0.9928	1.0428		1.1125	1.0015	1.0254		1.1452	1.1952	1.0820
SW620	0-1	0-2	0-3		12-1	12-2	12-3		24-1	24-2	24-3		48-1	48-2	48-3		72-1	72-2	72-3
sh-NC	1.0464	1.0168	0.9367		1.1603	1.2000	1.1054		1.3502	1.3953	1.2341		1.6054	1.4434	1.5232		1.8755	1.9177	1.7227
sh-MNX1	1.0253	0.9367	1.0675		0.9683	1.0295	1.0443		1.0548	1.0970	1.0020		1.0675	1.1687	1.2970		1.1308	1.2772	1.2654
