# Supplementary material for: A Positive Feedback Loop of E2F4-Mediated Activation of MNX1 Regulates Tumour Progression in Colorectal Cancer
Source: J Cancer. 2023 Sep 4;14(14):2739–50. doi: 10.7150/jca.86718 (PMC10539396; doi:10.7150/jca.86718)
Supplement: Supplementary file 1 — Supplementary figures and tables. [file jcav14p2739s1.zip › supplementary/raw data/Figure 3/cell migrtion.xlsx]

## Sheet: Sheet1
	Vector			MNX1
HCT116	44.8	41.32	47.55	78.69	76.61	75.99
SW620	46.97	44.78	46.14	80	77.69	81.38
