# Supplementary material for: A Positive Feedback Loop of E2F4-Mediated Activation of MNX1 Regulates Tumour Progression in Colorectal Cancer
Source: J Cancer. 2023 Sep 4;14(14):2739–50. doi: 10.7150/jca.86718 (PMC10539396; doi:10.7150/jca.86718)
Supplement: Supplementary file 1 — Supplementary figures and tables. [file jcav14p2739s1.zip › supplementary/raw data/Figure 3/mRNA.xlsx]

## Sheet: Sheet1
	Vector			MNX1
HCT116	1.2089	1.1589	1.0519	2.9798	2.6635	2.5845
SW620	1.0734	0.8788	1.0871	3.6553	3.8632	3.2499
