# Supplementary material for: A Positive Feedback Loop of E2F4-Mediated Activation of MNX1 Regulates Tumour Progression in Colorectal Cancer
Source: J Cancer. 2023 Sep 4;14(14):2739–50. doi: 10.7150/jca.86718 (PMC10539396; doi:10.7150/jca.86718)
Supplement: Supplementary file 1 — Supplementary figures and tables. [file jcav14p2739s1.zip › supplementary/raw data/Figure 3/MTT.xlsx]

## Sheet: Sheet1
HCT116	0-1	0-2	0-3		12-1	12-2	12-3		24-1	24-2	24-3		48-1	48-2	48-3		72-1	72-2	72-3
Vector	0.9710	1.0363	0.9492		1.1561	1.1147	1.0624		1.2649	1.3169	1.1909		1.6590	1.5001	1.5066		1.7635	1.6330	1.6851
MNX1	0.9253	1.0124	1.0407		1.2170	1.3085	1.2519		1.5218	1.5806	1.6133		1.7940	1.9268	1.8179		2.0836	2.1097	1.9095
SW620	0-1	0-2	0-3		12-1	12-2	12-3		24-1	24-2	24-3		48-1	48-2	48-3		72-1	72-2	72-3
Vector	1.0084	1.0485	0.9472		1.1286	1.1054	1.1666		1.2974	1.3607	1.2383		1.3607	1.6181	1.5168		1.8523	1.8924	1.7067
MNX1	0.9472	1.0274	1.0400		1.2658	1.2995	1.3164		1.6139	1.5443	1.6329		1.9535	2.1519	1.9915		2.2278	2.3734	2.1603
