# Supplementary material for: A Positive Feedback Loop of E2F4-Mediated Activation of MNX1 Regulates Tumour Progression in Colorectal Cancer
Source: J Cancer. 2023 Sep 4;14(14):2739–50. doi: 10.7150/jca.86718 (PMC10539396; doi:10.7150/jca.86718)
Supplement: Supplementary file 1 — Supplementary figures and tables. [file jcav14p2739s1.zip › supplementary/raw data/Figure 3/protein.xlsx]

## Sheet: Sheet1
	Vector			MNX1
HCT116	225.48	238.09	175.9	587.9	440.34	405.58
SW620	172.38	265.87	155.15	357.3	616.24	386.13
