# Supplementary material for: A Positive Feedback Loop of E2F4-Mediated Activation of MNX1 Regulates Tumour Progression in Colorectal Cancer
Source: J Cancer. 2023 Sep 4;14(14):2739–50. doi: 10.7150/jca.86718 (PMC10539396; doi:10.7150/jca.86718)
Supplement: Supplementary file 1 — Supplementary figures and tables. [file jcav14p2739s1.zip › supplementary/raw data/Figure 4/ChIP.xlsx]

## Sheet: Sheet1
HCT116	IgG			CHIP
sh-NC	1	1.1012	1.3735	10.3166	13.5376	12.1292
sh-E2F4	1	1.2116	1.0366	5.2952	5.1822	4.1261
sh-E2F4+MNX1	1.0131	1	1.1986	4.689	3.764	5.6682
SW620	IgG			CHIP
sh-NC	1.2102	1.1535	1	14.6731	16.856	17.9399
sh-E2F4	1	1.311	1.3345	3.9482	4.853	5.8393
sh-E2F4+MNX1	1	1.2062	1.1855	5.2129	5.4949	4.6629
