# Supplementary material for: A Positive Feedback Loop of E2F4-Mediated Activation of MNX1 Regulates Tumour Progression in Colorectal Cancer
Source: J Cancer. 2023 Sep 4;14(14):2739–50. doi: 10.7150/jca.86718 (PMC10539396; doi:10.7150/jca.86718)
Supplement: Supplementary file 1 — Supplementary figures and tables. [file jcav14p2739s1.zip › supplementary/raw data/Figure 4/mRNA+protein(tissue)/mRNA.xlsx]

## Sheet: Sheet1
	Normal			Tumour
1	0.6067	0.6367	0.7388	1.3825	1.5429	1.4879
2	1.5914	1.7284	1.657	2.8645	3.2322	3.1523
3	0.4539	0.3931	0.3133	1.558	1.175	1.4768
4	1.0636	1.3053	1	2.0323	2.0539	2.0275
