# Supplementary material for: A Positive Feedback Loop of E2F4-Mediated Activation of MNX1 Regulates Tumour Progression in Colorectal Cancer
Source: J Cancer. 2023 Sep 4;14(14):2739–50. doi: 10.7150/jca.86718 (PMC10539396; doi:10.7150/jca.86718)
Supplement: Supplementary file 1 — Supplementary figures and tables. [file jcav14p2739s1.zip › supplementary/raw data/Figure 4/mRNA+protein(tissue)/protein.xlsx]

## Sheet: Sheet1
	Normal	Tumour
1	15	164.37
2	132.12	337.2
3	7.88	153.65
4	107.49	237.66
