# Supplementary material for: A Positive Feedback Loop of E2F4-Mediated Activation of MNX1 Regulates Tumour Progression in Colorectal Cancer
Source: J Cancer. 2023 Sep 4;14(14):2739–50. doi: 10.7150/jca.86718 (PMC10539396; doi:10.7150/jca.86718)
Supplement: Supplementary file 1 — Supplementary figures and tables. [file jcav14p2739s1.zip › supplementary/raw data/Figure 4/mRNA.xlsx]

## Sheet: Sheet1
	sh-NC			sh-E2F4
HCT116	1.2762	1	1.1597	0.5861	0.6365	0.5675
SW620	1.0306	1	1.0428	0.574	0.5467	0.555
