# Supplementary material for: A Positive Feedback Loop of E2F4-Mediated Activation of MNX1 Regulates Tumour Progression in Colorectal Cancer
Source: J Cancer. 2023 Sep 4;14(14):2739–50. doi: 10.7150/jca.86718 (PMC10539396; doi:10.7150/jca.86718)
Supplement: Supplementary file 1 — Supplementary figures and tables. [file jcav14p2739s1.zip › supplementary/raw data/Figure 5/cell migration.xlsx]

## Sheet: Sheet1
	sh-NC			sh-E2F4			sh-2F4+MNX1
HCT116	46.34	45.6	45.97	20.32	25.6	23.39	36.07	39.34	38.21
SW620	48.12	47.01	45.45	24.63	25.76	24.82	41.04	42.96	42.86
