# Supplementary material for: A Positive Feedback Loop of E2F4-Mediated Activation of MNX1 Regulates Tumour Progression in Colorectal Cancer
Source: J Cancer. 2023 Sep 4;14(14):2739–50. doi: 10.7150/jca.86718 (PMC10539396; doi:10.7150/jca.86718)
Supplement: Supplementary file 1 — Supplementary figures and tables. [file jcav14p2739s1.zip › supplementary/raw data/Figure 5/HCT116/migration.xlsx]

## Sheet: Sheet1
	A1	A2	A3
sh-NC	80	86	78
sh-E2F4	50	60	52
sh-E2F4+MNX1	70	72	68
