# Supplementary material for: A Positive Feedback Loop of E2F4-Mediated Activation of MNX1 Regulates Tumour Progression in Colorectal Cancer
Source: J Cancer. 2023 Sep 4;14(14):2739–50. doi: 10.7150/jca.86718 (PMC10539396; doi:10.7150/jca.86718)
Supplement: Supplementary file 1 — Supplementary figures and tables. [file jcav14p2739s1.zip › supplementary/raw data/Figure 5/mRNA.xlsx]

## Sheet: Sheet1
	sh-NC			sh-E2F4			sh-E2F4+MNX1
HCT116	1.011	1	1.006	0.537	0.5412	0.6771	2.2349	1.9722	2.1376
SW620	1.0397	1.0247	1	0.5323	0.4734	0.5228	2.2329	2.3844	2.3209
