# Supplementary material for: A Positive Feedback Loop of E2F4-Mediated Activation of MNX1 Regulates Tumour Progression in Colorectal Cancer
Source: J Cancer. 2023 Sep 4;14(14):2739–50. doi: 10.7150/jca.86718 (PMC10539396; doi:10.7150/jca.86718)
Supplement: Supplementary file 1 — Supplementary figures and tables. [file jcav14p2739s1.zip › supplementary/raw data/Figure 5/MTT.xlsx]

## Sheet: Sheet1
HCT116	0-1	0-2	0-3		12-1	12-2	12-3		24-1	24-2	24-3		48-1	48-2	48-3		72-1	72-2	72-3
sh-NC	0.9698	0.992	1.0387		1.1232	1.1922	1.1321		1.3256	1.2294	1.339		1.6836	1.6014	1.5325		1.7816	1.8194	1.7082
sh-E2F4	1.0298	0.9786	1.0498		1.0498	1.0053	1.0609		1.0988	1.0409	0.9987		1.1966	1.0743	1.1254		1.1988	1.2144	1.1077
sh-E2F4+MNX1	0.9653	1.0387	0.9942		1.1566	1.0965	1.0409		1.2055	1.1655	1.23		1.3034	1.4635	1.3523		1.6971	1.6392	1.6125
SW620	0-1	0-2	0-3		12-1	12-2	12-3		24-1	24-2	24-3		48-1	48-2	48-3		72-1	72-2	72-3
sh-NC	0.957	0.9820	1.0613		1.1134	1.0822	1.1656		1.2490	1.2927	1.3386		1.6243	1.5450	1.4012		1.8224	1.7619	1.8807
sh-E2F4	1.0175	0.9675	1.0550		1.0405	1.0634	1.005		1.0592	1.0801	1.0488		1.0696	1.2344	1.1697		1.2844	1.1739	1.2239
sh-E2F4+MNX1	0.9862	0.9237	1.0822		1.0780	1.1113	1.0467		1.1656	1.1864	1.1030		1.5117	1.3073	1.4199		1.7202	1.6764	1.7890
