# Supplementary material for: A Positive Feedback Loop of E2F4-Mediated Activation of MNX1 Regulates Tumour Progression in Colorectal Cancer
Source: J Cancer. 2023 Sep 4;14(14):2739–50. doi: 10.7150/jca.86718 (PMC10539396; doi:10.7150/jca.86718)
Supplement: Supplementary file 1 — Supplementary figures and tables. [file jcav14p2739s1.zip › supplementary/raw data/Figure 5/protein.xlsx]

## Sheet: Sheet1
	sh-NC			sh-E2F4			sh-E2F4+MNX1
HCT116	285.92	340.07	218.72	92.92	96.24	60.34	224.7	365.42	220.14
SW620	150.65	146.46	101.22	92.41	47.32	53.78	138.89	115.56	122.26
