# Supplementary material for: A Positive Feedback Loop of E2F4-Mediated Activation of MNX1 Regulates Tumour Progression in Colorectal Cancer
Source: J Cancer. 2023 Sep 4;14(14):2739–50. doi: 10.7150/jca.86718 (PMC10539396; doi:10.7150/jca.86718)
Supplement: Supplementary file 1 — Supplementary figures and tables. [file jcav14p2739s1.zip › supplementary/raw data/Figure 6/Volume.xlsx]

## Sheet: Sheet1
	sh-NC	sh-E2F4	sh-E2F4+MNX1
Day 7	187.748	121.805	126.17
	99.4152	108	73.26
	102.898	122.332	108.77
	51.7899	185.69	153.47
	140.208	107.179	136.377
	145.851	123.849	135.87
Dat 10	394.863	472.557	436.167
	438.913	284.133	213.985
	536.535	196.934	323.727
	149.599	331.062	408.781
	303.843	187.32	404.121
	342.42	171.55	327.716
Day 13	936.631	508.59	971.285
	939.014	595.298	556.202
	1240.29	570.719	834.475
	691.532	648.631	1028.91
	919.062	624.982	740.251
	965.283	347.213	774.808
Day 16	1231.83	764.321	1374.35
	1313.31	880.614	727.232
	1614.82	742.012	1146.1
	1018.14	920.256	1312.23
	1295.52	740.133	1045.64
	1323.52	509.223	1040.67
Day 20	2837.15	1346.1	2073.84
	2389.31	1427.08	1857.59
	2488.06	1202.12	2053.79
	2294.61	1374.46	1890.72
	2061.75	1093.77	1473.7
	1921.57	1060.35	1388.61
