# Supplementary material for: A Positive Feedback Loop of E2F4-Mediated Activation of MNX1 Regulates Tumour Progression in Colorectal Cancer
Source: J Cancer. 2023 Sep 4;14(14):2739–50. doi: 10.7150/jca.86718 (PMC10539396; doi:10.7150/jca.86718)
Supplement: Supplementary file 1 — Supplementary figures and tables. [file jcav14p2739s1.zip › supplementary/raw data/Figure 6/Weight.xlsx]

## Sheet: Sheet1
	sh-NC	sh-E2F4	sh-E2F4+MNX1
1	2.32	0.98	1.73
2	1.77	1.15	1.37
3	1.72	0.99	1.56
4	1.93	1.08	1.45
5	1.55	0.67	1.3
6	1.32	0.48	0.91
